# Supplementary material for: Quantification of cerebral veins in patients with acute migraine with aura: A fully automated quantification algorithm using susceptibility-weighted imaging
Source: PLoS One. 2020 Jun 3;15(6):e0233992. doi: 10.1371/journal.pone.0233992 (PMC7269254; doi:10.1371/journal.pone.0233992)
Supplement: S1 Table — (XLS) [file pone.0233992.s001.xls]

## Sheet: all
id	group	age	sex	time_to_scan	minutes_to_scan	positive_family_history_of_migraine	headache_side	visually_dominant_side	calculated_dominant_side	predicted_vva	volume_left	volume_right	difference (ml)	difference (%)	dominant_volume	non_dominant_volume
1	1	18.7288	w	1899-12-31 02:30:00	150	ja	n.b.	2	2	1	19.6727	17.5015	2.1712	5.3943	19.6727	17.5015
2	1	32.6685	m			n.b.	n.b.	2	2	1	19.6237	15.3147	4.309	13.6224	19.6237	15.3147
3	1	49.9315	w	1899-12-31 04:02:00	242	nein	0	1	1	1	7.7307	9.9231	2.1924	5.3101	9.9231	7.7307
4	1	56.9671	m			nein	3	2	2	1	22.1817	17.7456	4.4361	10.5794	22.1817	17.7456
5	1	49.263	w			ja	0	2	2	1	19.8579	11.6052	8.2527	24.9398	19.8579	11.6052
6	1	80.2986	m			n.b.	3	2	2	1	24.8496	19.2264	5.6232	13.8421	24.8496	19.2264
7	1	14.0466	m	1899-12-31 02:56:00	176	ja	1	1	1	1	6.3504	10.6269	4.2765	25.5625	10.6269	6.3504
8	1	22.2603	w	1899-12-31 02:54:00	174	n.b.	0	2	2	1	9.4627	7.4661	1.9966	11.4687	9.4627	7.4661
9	1	29.1315	w	1899-12-31 07:14:00	434	n.b.	1	1	1	1	8.7755	17.139	8.3635	26.8008	17.139	8.7755
10	1	27.9452	w	1899-12-31 02:37:00	157	ja	2	2	2	1	14.8057	9.5961	5.2096	22.5501	14.8057	9.5961
11	1	38.0438	w	1899-12-31 03:16:00	196	ja	2	2	2	1	19.1324	14.7097	4.4227	13.2888	19.1324	14.7097
12	1	28.4219	m			ja	1	1	1	1	17.0116	24.1292	7.1176	14.5671	24.1292	17.0116
13	1	43.0575	w	1899-12-31 02:14:00	134	n.b.	2	2	2	1	21.6976	14.9913	6.7063	18.9341	21.6976	14.9913
14	1	32.9342	w	1899-12-31 03:11:00	191	nein	2	2	2	1	12.3182	7.1833	5.1349	24.145	12.3182	7.1833
15	1	40.526	m	1899-12-31 02:53:00	173	n.b.	n.b.	2	2	1	13.2641	7.8851	5.379	25.6832	13.2641	7.8851
16	1	27.5233	w			n.b.	n.b.	2	2	1	9.1872	5.8057	3.3815	20.4125	9.1872	5.8057
17	1	32.2164	m	1899-12-31 04:46:00	286	nein	n.b.	2	2	1	18.215	12.05	6.165	21.4204	18.215	12.05
18	1	54.5562	w	1899-12-31 06:50:00	410	n.b.	n.b.	2	2	1	9.7438	6.3653	3.3785	18.6822	9.7438	6.3653
19	1	41.937	w	1899-12-31 07:55:00	475	n.b.	2	2	1	0	8.3036	8.5734	0.2698	0.043954	8.5734	8.3036
20	1	53.4658	m	1899-12-31 02:19:00	139	nein	1	1	1	1	11.1554	13.5283	2.3729	9.6	13.5283	11.1554
21	0	24.9041	w	1899-12-31 02:45:00	165	n.b.	2	0	1	0	9.6264	10.1704	0.544	2.9145	10.1704	9.6264
22	0	32.6301	w	1899-12-31 04:30:00	270	n.b.	0	0	2	0	10.264	10.0463	0.2177	2.0842	10.264	10.0463
23	0	34.6137	m	1899-12-31 08:06:00	486	nein	n.b.	0	2	0	6.8083	6.1155	0.6928	1.8588	6.8083	6.1155
24	0	21.6055	w	1899-12-31 10:13:00	613	nein	1	0	2	0	5.1493	4.6943	0.455	8.1055	5.1493	4.6943
25	0	32.2822	w			nein	n.b.	0	1	0	9.5838	10.5355	0.9517	4.9251	10.5355	9.5838
26	0	19.3041	w			ja	3	0	2	0	12.3246	11.2913	1.0333	2.8358	12.3246	11.2913
27	0	34.526	m			ja	2	0	2	1	16.8027	14.7422	2.0605	6.9735	16.8027	14.7422
28	0	53.989	m			ja	0	0	2	0	15.8921	14.0869	1.8052	6.1506	15.8921	14.0869
29	0	43.6822	m	1899-12-31 06:26:00	386	nein	1	0	2	0	14.3551	14.2965	0.0586	0.27781	14.3551	14.2965
30	0	20.7014	w	1899-12-31 03:24:00	1900-07-22	n.b.	2	0	1	0	16.4847	17.3205	0.8358	1.668	17.3205	16.4847
31	0	44.537	w	1899-12-31 08:25:00	505	ja	2	0	2	0	10.6876	10.1709	0.5167	2.0245	10.6876	10.1709
32	0	23.5233	m	1899-12-31 02:01:00	121	n.b.	n.b.	0	2	0	19.7665	18.378	1.3885	4.6405	19.7665	18.378
33	0	39.8027	w	1899-12-31 03:40:00	220	n.b.	1	0	1	0	13.7289	14.5724	0.8435	0.22369	14.5724	13.7289
34	0	46.9671	w	1899-12-31 06:24:00	384	nein	2	0	2	0	8.3009	7.5917	0.7092	1.5834	8.3009	7.5917
35	0	49.7644	m	1899-12-31 02:28:00	148	n.b.	2	0	1	0	20.1057	21.4668	1.3611	2.6973	21.4668	20.1057
36	0	27.7123	w	1899-12-31 07:08:00	428	n.b.	2	0	1	0	8.2903	9.5544	1.2641	3.8634	9.5544	8.2903
37	0	53.4055	w	1899-12-31 04:35:00	275	n.b.	3	0	2	1	23.4393	17.9772	5.4621	14.8665	23.4393	17.9772
38	0	19.4247	w	1899-12-31 07:21:00	441	ja	1	0	1	0	9.883	11.8264	1.9434	6.1832	11.8264	9.883
39	0	60.4329	w	1899-12-31 02:30:00	150	n.b.	2	0	2	0	3.0055	2.7296	0.2759	2.7772	3.0055	2.7296
40	0	71.3562	w	1899-12-31 04:17:00	257	n.b.	2	0	1	1	17.3365	21.8138	4.4773	10.3053	21.8138	17.3365
41	0	30.7425	w			nein	2	0	1	0	6.6063	7.1874	0.5811	5.1745	7.1874	6.6063
42	0	31.526	w	1899-12-31 02:31:00	151	nein	2	0	1	0	6.4015	7.4514	1.0499	1.8499	7.4514	6.4015
43	0	22.7644	m	1899-12-31 07:25:00	445	nein	0	0	2	0	15.6071	15.1306	0.4765	1.9223	15.6071	15.1306
44	0	44.2959	w			nein	2	0	2	0	10.0124	8.3617	1.6507	8.4059	10.0124	8.3617
45	0	18.6767	m	1899-12-31 06:18:00	378	n.b.	3	0	1	0	7.1212	7.1301	0.0089	1.0678	7.1301	7.1212
46	0	34.2384	m	1899-12-31 06:37:00	397	n.b.	2	0	2	0	8.6264	7.9623	0.6641	3.053	8.6264	7.9623
47	0	56.0055	w			n.b.	2	0	1	0	4.0721	4.841	0.7689	5.0822	4.841	4.0721
48	0	33.6904	w	1899-12-31 01:22:00	82	ja	0	0	2	0	9.5528	8.4524	1.1004	7.6622	9.5528	8.4524
49	0	56.1342	m	1899-12-31 05:06:00	306	ja	2	0	1	0	7.7423	8.1741	0.4318	2.3029	8.1741	7.7423
50	0	23.7973	m			n.b.	0	0	2	0	15.229	13.5351	1.6939	5.936	15.229	13.5351
